# Supplementary material for: Eco-Friendly Water-Processable Polyimide Binders with High Adhesion to Silicon Anodes for Lithium-Ion Batteries
Source: Nanomaterials (Basel). 2021 Nov 23;11(12):3164. doi: 10.3390/nano11123164 (PMC8705944; doi:10.3390/nano11123164)
Supplement: Supplementary file 1 [file nanomaterials-11-03164-s001.zip]

Archive with 1 entries (1 files):
- nanomaterials-1447812-supplementary.pdf
